# Supplementary material for: Sleep Quality and Depressive Symptoms in Clinically Stable Pediatric Familial Mediterranean Fever: Associations with Disease Severity and Developmental Factors
Source: Children (Basel). 2026 Jul 20;13(7):950. doi: 10.3390/children13070950 (PMC13406458; doi:10.3390/children13070950)
Supplement: Supplementary file 1 [file children-13-00950-s001.zip]

Archive with 1 entries (1 files):
- children-4336957-supplementary.pdf
